# Supplementary material for: Revitalizing liver function in mice with liver failure through transplantation of 3D-bioprinted liver with expanded primary hepatocytes
Source: Sci Adv. 2024 Jun 7;10(23):eado1550. doi: 10.1126/sciadv.ado1550 (PMC11160470; doi:10.1126/sciadv.ado1550)
Supplement: Supplementary file 2 — Movies S1 and S2 [file sciadv.ado1550_movies_s1_and_s2.zip]

Archive with 2 entries (2 files):
- ado1550_movie_s1.mp4
- ado1550_movie_s2.mp4
